# Supplementary material for: Optimizing PCR Detection of Zika Virus from Various Body Fluids
Source: Am J Trop Med Hyg. 2018 Dec 17;100(2):427–33. doi: 10.4269/ajtmh.18-0755 (PMC6367632; doi:10.4269/ajtmh.18-0755)
Supplement: Supplementary file 1 [file tpmd180755.SD1.xlsx]

## Sheet: Semen
Supplemental Table 1. Semen specimens RNA extraction variations. Please refer to the Methods section for full description of the reagents. Rows highlighted by green background indicate optimal extraction method.
Method	Kit	Sample Spiking and Processing Sequence	Protease	Protease Incubation	Ethanol	Column	Load	Washes	Elution Incubation	Elution	Biological Replicates	Viral Load	Obtained Ct	Expected Ct
1	MinElute Virus Spin	AL/cRNA, spiked, overnight at -80°C	25 µl	56°C for 15 min	250 µl	MinElute	Max rpm, 1 min	AW1, AW2, EtOH	RT for 1 min	30 µl AVE	3	3	ND, 36.3, 29.1	33.9, 28.2, 20.6
2	MinElute Virus Spin	AL/cRNA, spiked, overnight at -80°C	25 µl	56°C for 15 min	250 µl	MinElute	3000 rpm, 1 min	AW1, AW2, EtOH	56°C for 5 min	30 µl AVE	3	1	27.7	20.6
3	Zymo Direct-zol	AL/cRNA, spiked, overnight at -80°C, 600 µl QIAzol while thawing, RT for 5 min	none	none	1 ml	Zymo	3000 rpm, 1 min	RNA PreWash (x2), RNA Wash	RT for 1 min	30 µl AVE	3	1	ND	28.2
4	MinElute Virus Spin	AL/cRNA, spiked, overnight at -80°C, additional 200 µl AL and 200 µl AVE	25 µl	56°C for 15 min	500 µl	RNeasy Mini	Max rpm, 1 min	AW1, AW2, EtOH	RT for 1 min	30 µl AVE	1	1	32.3	28.2
5	MinElute Virus Spin	AL/cRNA, spiked, overnight at -80°C, additional 400 µl AL and 400 µl AVE	25 µl	56°C for 15 min	750 µl	RNeasy Mini	Max rpm, 1 min	AW1, AW2, EtOH	RT for 1 min	30 µl AVE	1	1	31.5	28.2
6	MinElute Virus Spin	AL/cRNA, spiked, overnight at -80°C, additional 200 µl AL and 200 µl AVE, gDNA eliminator	25 µl	56°C for 15 min	500 µl	MinElute	Max rpm, 1 min	AW1, AW2, EtOH	RT for 1 min	30 µl AVE	1	1	37.5	28.2
7	MinElute Virus Spin	AL/cRNA, spiked, overnight at -80°C, additional 400 µl AL and 400 µl AVE, gDNA eliminator	25 µl	56°C for 15 min	750 µl	MinElute	Max rpm, 1 min	AW1, AW2, EtOH	RT for 1 min	30 µl AVE	1	1	36.8	28.2
8	MinElute Virus Spin	AL/cRNA, spiked, overnight at -80°C, additional 200 µl AL and 200 µl AVE, shear with 27G needle	25 µl	56°C for 15 min	500 µl	RNeasy Mini	3000 rpm, 1 min	AW1, AW2, EtOH	56°C for 5 min	60 µl AVE	1	1	31.8	29.2
9	MinElute Virus Spin	AL/cRNA, spiked, overnight at -80°C, additional 150 µl AL and 150 µl AVE, QIAshredder	44 µl	56°C for 15 min	340 µl	RNeasy Mini	Max rpm, 1 min	AW1, AW2, EtOH	RT for 1 min	30 µl AVE	1	1	31.9	28.2
10	RNeasy Plus Mini	AL/cRNA, spiked, overnight at -80°C, 600 µl RLT/βME, QIAshredder	none	none	450 µl	RNeasy Mini	3000 rpm, 1 min	RW1, RPE (x2)	56°C for 5 min	50 µl AVE, reload eluate	1	1	32	28.9
11	MinElute Virus Spin	AL/cRNA, spiked, overnight at -80°C, 1 ml QIAzol, 250 µl chloroform, RT for 5 min	none	none	1650 µl	MinElute	Max rpm, 1 min	AW1, AW2, EtOH	56°C for 5 min	30 µl AVE	1	1	35.9	28.2
12	RNeasy + MinElute	AL/cRNA, spiked, overnight at -80°C, 3.2 ml RLT/βME, QIAshredder, gDNA eliminator	none	none	1800 µl	MinElute	Max rpm, 1 min	AW1, AW2, EtOH	56°C for 5 min	30 µl AVE	1	1	36.5	28.2
13	MinElute Virus Spin	AL/cRNA, spiked, overnight at -80°C, additional 600 µl AL and 600 µl AVE	50 µl	56°C for 30 min	1500 µl	RNeasy Mini	Max rpm, 1 min	AW1, AW2, EtOH	56°C for 5 min	30 µl AVE, reload eluate	1	1	31.4	28.2
14	RNeasy + MinElute	AL/cRNA, spiked, overnight at -80°C, Protease, 1.6 ml RLT/βME	50 µl	56°C for 30 min	1400 µl	RNeasy Mini	Max rpm, 1 min	AW1, AW2, EtOH	56°C for 5 min	30 µl AVE, reload eluate	1	1	29	28.2
15	RNeasy + MinElute	AL/cRNA, spiked, overnight at -80°C, Protease, 1.6mlRLT/BME, QIAshredder, gDNA eliminator	50 µl	56°C for 30 min	1500 µl	RNeasy Mini	Max rpm, 1 min	AW1, AW2, EtOH	56°C for 5 min	30 µl AVE, reload eluate	1	1	29.9	28.2
14	RNeasy + MinElute	AL/cRNA, spiked, overnight at -80°C, Protease, 1.6 ml RLT/βME	50 µl	56°C for 30 min	1400 µl	RNeasy Mini	Max rpm, 1 min	AW1, AW2, EtOH	56°C for 5 min	30 µl AVE, reload eluate	3	3	34.7, 29.9, 22.7	33.9, 28.2, 20.6
16	QIAamp Viral RNA	800 µl AVL, spiked, RT for 10 min	none	none	800 µl	QIAamp Mini	Max rpm, 1 min	AW1, AW2	56°C for 5 min	60 µl AVE	2	1	34.2	29.2
