# Supplementary material for: Optimizing PCR Detection of Zika Virus from Various Body Fluids
Source: Am J Trop Med Hyg. 2018 Dec 17;100(2):427–33. doi: 10.4269/ajtmh.18-0755 (PMC6367632; doi:10.4269/ajtmh.18-0755)
Supplement: Supplementary file 2 [file tpmd180755.SD2.xlsx]

## Sheet: Urine
Supplemental Table 2. Urine specimens RNA extraction variations. Please refer to the Methods section for full description of the reagents. Rows highlighted by green background indicate optimal extraction method.
Method	Kit	Donor	Sample Spiking and Processing Sequence	Protease	Protease Incubation	Ethanol	Column	Load	Washes	Elution Incubation	Elution	Biological Replicates	Viral Load	Obtained Ct	Expected Ct
1	MinElute Virus Spin	UR1	AL/cRNA, spiked, overnight at -80°C	25 µl	56°C for 15 min	250 µl	MinElute	Max rpm, 1 min	AW1, AW2, EtOH	RT for 1 min	30 µl AVE	3	3	ND, 33.1, 25.7	33.9, 28.2, 20.6
2	MinElute Virus Spin	UR2	AL/cRNA, spiked, overnight at -80°C	25 µl	56°C for 15 min	250 µl	MinElute	3000 rpm, 1 min	AW1, AW2, EtOH	56°C for 5 min	30 µl AVE	3	2	33.6, 24.8	28.2, 20.6
1	MinElute Virus Spin	frozen A	AL/cRNA, spiked, overnight at -80°C	25 µl	56°C for 15 min	250 µl	MinElute	Max rpm, 1 min	AW1, AW2, EtOH	RT for 1 min	30 µl AVE	2	1	27.7	27.6
2	MinElute Virus Spin	frozen A	AL/cRNA, spiked, overnight at -80°C	25 µl	56°C for 15 min	250 µl	MinElute	3000 rpm, 1 min	AW1, AW2, EtOH	56°C for 5 min	30 µl AVE	2	1	27.6	27.6
3	MinElute Virus Spin	frozen A	AL/cRNA, spiked, overnight at -80°C	25 µl	56°C for 15 min	250 µl	MinElute	Max rpm, 1 min	AW1, AW2, EtOH	56°C for 5 min	30 µl AVE	2	1	27.6	27.6
1	MinElute Virus Spin	frozen B	AL/cRNA, spiked, overnight at -80°C	25 µl	56°C for 15 min	250 µl	MinElute	Max rpm, 1 min	AW1, AW2, EtOH	RT for 1 min	30 µl AVE	2	1	28.3	28.2
2	MinElute Virus Spin	frozen B	AL/cRNA, spiked, overnight at -80°C	25 µl	56°C for 15 min	250 µl	MinElute	3000 rpm, 1 min	AW1, AW2, EtOH	56°C for 5 min	30 µl AVE	2	1	28.2	28.2
4	MinElute Virus Spin	UR1	spiked, overnight at -80°C, AL/cRNA while thawing	25 µl	56°C for 15 min	250 µl	MinElute	Max rpm, 1 min	AW1, AW2, EtOH	RT for 1 min	30 µl AVE	3	1	30.6	28.2
5	Zymo Direct-zol	UR2	AL/cRNA, spiked, overnight at -80°C, 600 µl QIAzol while thawing, RT for 5 min	none	none	1ml	Zymo	16,000 × g, 1 min	RNA PreWash (x2), RNA Wash	RT for 1 min	30 µl AVE	3	1	31.3	28.2
6	Zymo Direct-zol	UR2	spiked, overnight at -80°C, 600 µl QIAzol while thawing, RT for 5 min	none	none	1ml	Zymo	16,000 × g, 1 min	RNA PreWash (x2), RNA Wash	RT for 1 min	30 µl AVE	3	1	30.6	28.2
7	UCB + MinElute Virus Spin	UR2	spiked, overnight at -80°C, 70 µl UCB while thawing, pellet lysed in AL/cRNA	25 µl	56°C for 15 min	250 µl	MinElute	Max rpm, 1 min	AW1, AW2, EtOH	RT for 1 min	30 µl AVE	1	1	27.0	25.9 (for 5x)
8	UCB + MinElute Virus Spin	UR2	spiked, overnight at -80°C, 70 µl UCB after thaw, pellet lysed in AL/cRNA	25 µl	56°C for 15 min	250 µl	MinElute	Max rpm, 1 min	AW1, AW2, EtOH	RT for 1 min	30 µl AVE	1	1	28.6	25.9 (for 5x)
7	UCB + MinElute Virus Spin	UR1	spiked, overnight at -80°C, 70 µl UCB while thawing, pellet lysed in AL/cRNA	25 µl	56°C for 15 min	250 µl	MinElute	Max rpm, 1 min	AW1, AW2, EtOH	RT for 1 min	30 µl AVE	2	1	26.1	25.9 (for 5x)
7	UCB + MinElute Virus Spin	UR2	spiked, overnight at -80°C, 70 µl UCB while thawing, pellet lysed in AL/cRNA	25 µl	56°C for 15 min	250 µl	MinElute	Max rpm, 1 min	AW1, AW2, EtOH	RT for 1 min	30 µl AVE	2	1	27.8	25.9 (for 5x)
7	UCB + MinElute Virus Spin	UR2	spiked, overnight at -80°C, 70 µl UCB while thawing, pellet lysed in AL/cRNA	25 µl	56°C for 15 min	250 µl	MinElute	Max rpm, 1 min	AW1, AW2, EtOH	RT for 1 min	30 µl AVE	3	3	35.3, 29.4, 21.0	31.6, 25.9, 18.3 (for 5x)
9	UCB + MinElute Virus Spin	UR2	spiked, overnight at -80°C, 210 µl UCB while thawing, pellet lysed in AL/cRNA	25 µl	56°C for 15 min	250 µl	MinElute	Max rpm, 1 min	AW1, AW2, EtOH	RT for 1 min	30 µl AVE	3	3	34.8, 29.2, 21.3	31.6, 25.9, 18.3 (for 5x)
7	UCB + MinElute Virus Spin	UR1	spiked, overnight at -80°C, 70 µl UCB while thawing, pellet lysed in AL/cRNA	25 µl	56°C for 15 min	250 µl	MinElute	Max rpm, 1 min	AW1, AW2, EtOH	RT for 1 min	30 µl AVE	3	3	33.3, 27.0, 19.4	31.6, 25.9, 18.3 (for 5x)
1	MinElute Virus Spin	UR2	AL/cRNA, spiked, overnight at -80°C	25 µl	56°C for 15 min	250 µl	MinElute	Max rpm, 1 min	AW1, AW2, EtOH	RT for 1 min	30 µl AVE	3	3	ND, 33.8, 26.4	33.9, 28.2, 20.6
10	MinElute Virus Spin	UR3	AL/cRNA, spiked	25 µl	56°C for 15 min	250 µl	MinElute	Max rpm, 1 min	AW1, AW2, EtOH	RT for 1 min	30 µl AVE	3	3	ND, DC, 30.4	33.9, 28.2, 20.6
11	UCB + MinElute Virus Spin	UR1	spiked, 70 µl UCB, pellet, overnight at -80°C, pellet lysed in AL/cRNA	25 µl	56°C for 15 min	250 µl	MinElute	Max rpm, 1 min	AW1, AW2, EtOH	RT for 1 min	30 µl AVE	3	3	32.1, 26.5, 19.4	31.6, 25.9, 18.3 (for 5x)
7	UCB + MinElute Virus Spin	UR1	spiked, overnight at -80°C, 70 µl UCB while thawing, pellet lysed in AL/cRNA	25 µl	56°C for 15 min	250 µl	MinElute	Max rpm, 1 min	AW1, AW2, EtOH	RT for 1 min	30 µl AVE	3	3	32.1, 26.7, 19.4	31.6, 25.9, 18.3 (for 5x)
11	UCB + MinElute Virus Spin	UR3	spiked, 70 µl UCB, pellet, overnight at -80°C, pellet lysed in AL/cRNA	25 µl	56°C for 15 min	250 µl	MinElute	Max rpm, 1 min	AW1, AW2, EtOH	RT for 1 min	30 µl AVE	3	3	37.4, 32.2, 24.5	31.6, 25.9, 18.3 (for 5x)
7	UCB + MinElute Virus Spin	UR3	spiked, overnight at -80°C, 70 µl UCB while thawing, pellet lysed in AL/cRNA	25 µl	56°C for 15 min	250 µl	MinElute	Max rpm, 1 min	AW1, AW2, EtOH	RT for 1 min	30 µl AVE	3	3	37.9, 32.6, 24.8	31.6, 25.9, 18.3 (for 5x)
12	MinElute Virus Spin	UR1	ATL, spiked, overnight at -80°C	40 µl Proteinase K, then AL/cRNA	56°C for 10 min	400 µl	MinElute	Max rpm, 1 min	AW1, AW2, EtOH	RT for 1 min	30 µl AVE	2	1	29.0	28.2
12	MinElute Virus Spin	UR2	ATL, spiked, overnight at -80°C	40 µl Proteinase K, then AL/cRNA	56°C for 10 min	400 µl	MinElute	Max rpm, 1 min	AW1, AW2, EtOH	RT for 1 min	30 µl AVE	2	1	32.5	28.2
12	MinElute Virus Spin	UR3	ATL, spiked, overnight at -80°C	40 µl Proteinase K, then AL/cRNA	56°C for 10 min	400 µl	MinElute	Max rpm, 1 min	AW1, AW2, EtOH	RT for 1 min	30 µl AVE	2	1	31.2	28.2
13	MinElute Virus Spin	UR1	Aptima, spiked, overnight at -80°C	40 µl Proteinase K, then AL/cRNA	56°C for 10 min	400 µl	MinElute	Max rpm, 1 min	AW1, AW2, EtOH	RT for 1 min	30 µl AVE	2	2	34.0, 28.0	33.9, 28.2
13	MinElute Virus Spin	UR2	Aptima, spiked, overnight at -80°C	40 µl Proteinase K, then AL/cRNA	56°C for 10 min	400 µl	MinElute	Max rpm, 1 min	AW1, AW2, EtOH	RT for 1 min	30 µl AVE	2	2	DC, 30.0	33.9, 28.2
13	MinElute Virus Spin	UR3	Aptima, spiked, overnight at -80°C	40 µl Proteinase K, then AL/cRNA	56°C for 10 min	400 µl	MinElute	Max rpm, 1 min	AW1, AW2, EtOH	RT for 1 min	30 µl AVE	2	2	DC, 27.9	33.9, 28.2
14	MinElute Virus Spin	UR2	RNasin, AL/cRNA, spiked	25 µl	56°C for 10 min	250 µl	MinElute	Max rpm, 1 min	AW1, AW2, EtOH	RT for 1 min	30 µl AVE	2	1	33.8	28.2
14	MinElute Virus Spin	UR3	RNasin, AL/cRNA, spiked	25 µl	56°C for 10 min	250 µl	MinElute	Max rpm, 1 min	AW1, AW2, EtOH	RT for 1 min	30 µl AVE	2	1	33.3	28.2
15	MinElute Virus Spin	UR2	Protector, AL/cRNA, spiked	25 µl	56°C for 10 min	250 µl	MinElute	Max rpm, 1 min	AW1, AW2, EtOH	RT for 1 min	30 µl AVE	2	1	34.3	28.2
15	MinElute Virus Spin	UR3	Protector, AL/cRNA, spiked	25 µl	56°C for 10 min	250 µl	MinElute	Max rpm, 1 min	AW1, AW2, EtOH	RT for 1 min	30 µl AVE	2	1	33.4	28.2
16	MinElute Virus Spin	UR2	SUPERase-In, AL/cRNA, spiked	25 µl	56°C for 10 min	250 µl	MinElute	Max rpm, 1 min	AW1, AW2, EtOH	RT for 1 min	30 µl AVE	2	1	34.2	28.2
16	MinElute Virus Spin	UR3	SUPERase-In, AL/cRNA, spiked	25 µl	56°C for 10 min	250 µl	MinElute	Max rpm, 1 min	AW1, AW2, EtOH	RT for 1 min	30 µl AVE	2	1	32.9	28.2
17	MinElute Virus Spin	UR2	ProtectRNA, AL/cRNA, spiked	25 µl	56°C for 10 min	250 µl	MinElute	Max rpm, 1 min	AW1, AW2, EtOH	RT for 1 min	30 µl AVE	2	1	35.5	28.2
17	MinElute Virus Spin	UR3	ProtectRNA, AL/cRNA, spiked	25 µl	56°C for 10 min	250 µl	MinElute	Max rpm, 1 min	AW1, AW2, EtOH	RT for 1 min	30 µl AVE	2	1	35.0	28.2
